# Supplementary material for: A Systematic Review on Processed/Ultra-Processed Foods and Arterial Hypertension in Adults and Older People
Source: Nutrients. 2022 Mar 13;14(6):1215. doi: 10.3390/nu14061215 (PMC8955286; doi:10.3390/nu14061215)
Supplement: Supplementary file 1 [file nutrients-14-01215-s001.zip]

Archive with 1 entries (1 files):
- nutrients-1583961-supplementary.pdf
